# Supplementary material for: Evaluation of Laser Powder Bed Fusion-Fabricated 316L/CuCrZr Bimetal Joint
Source: Materials (Basel). 2025 Mar 24;18(7):1434. doi: 10.3390/ma18071434 (PMC11989305; doi:10.3390/ma18071434)
Supplement: Supplementary file 1 [file materials-18-01434-s001.zip]

Archive with 1 entries (1 files):
- materials-3502456-supplementary.mp4
